# Supplementary material for: Three mitochondrial genomes of early-winged insects (Ephemeroptera: Baetidae and Leptophlebiidae)
Source: Mitochondrial DNA B Resour. 2021 Sep 17;6(10):2969–71. doi: 10.1080/23802359.2021.1974966 (PMC8451626; doi:10.1080/23802359.2021.1974966)
Supplement: Supplemental Material [file TMDN_A_1974966_SM1710.csv]

Primer name	Nucleotide sequence	Annealing temperature	Specimen fragment
CO1F	ACAAATCATAAGGATATTGG	48	Baetis_1
N-2329	ACTGTAAATATATGATGTGCTCA	48	Baetis_1
C2-J-3696	GAAATTTGTGGAGCYAATCACAG	50	Baetis_2
C3-N-5460	TGATACTGACATTTTGTTGA	50	Baetis_2
CB-J-11545	ACATGAATTGGAGCTCGACCAGT	53	Baetis_3
LR-N-12945	GCGACCTCGATGTTGGATTAA	53	Baetis_3
CRUST16SF	TAATTCAACATCGAGGTCGCAA	54	Baetis_4
H13845-12Sb	GTGCCAGCAGCTGCGGTTA	54	Baetis_4
COIF	ACAAATCATAAGGATATTGG	49	Baetis_5
RC2	GGGCAACTCCAGATTGACAC	49	Baetis_5
FC2-3	CTTCTACAAGAGTGCTGGGA	51	Baetis_6
RC2-3	CAACTAAGTGAAATGGGTGA	51	Baetis_6
F-cob	ATTCCAAGGGCTTCACACT	49	Baetis_7
RC3-cob	TAGAAAGTAAACCACCGTCA	49	Baetis_7
F16n	TTAGAAAAGCCACCCCGAT	55	Baetis_8
R16n	GGACGAGAAGACCCCATAGA	55	Baetis_8
F16-CI	TAAATCCTTATGTCACGGCACG	55	Baetis_9
R16-CI	TAAATCCTTATGTCACGGCACG	55	Baetis_9
F12-CI	CCCCTTGCCCTCATCGTCTAA	59	Baetis_10
R12-CI	CTCCGAATGCTTCCTTCTTGC	59	Baetis_10
CO1F	ACAAATCATAAGGATATTGG	48	Habrophlebiodes_1
N-2329	ACTGTAAATATATGATGTGCTCA	48	Habrophlebiodes_1
N5-J-6579	TTCTCATCATCCTTGATC	51	Habrophlebiodes_2
N4-N-8484	GCTAATATGGCTGCTCCTCC	51	Habrophlebiodes_2
CB-J-11545	ACATGAATTGGAGCTCGACCAGT	53	Habrophlebiodes_3
LR-N-12945	GCGACCTCGATGTTGGATTAA	53	Habrophlebiodes_3
CRUST16SF	TAATTCAACATCGAGGTCGCAA	54	Habrophlebiodes_4
H13845-12Sb	GTGCCAGCAGCTGCGGTTA	54	Habrophlebiodes_4
TM-J-206	GCTAAGBTAAAGCTAATAGGTTCAT	47	Habrophlebiodes_5
ZR16-CI	TAGAAACACGAAACCGAGGGACCA	47	Habrophlebiodes_5
FCOI-CBI	TTTTCTCCCTCCATTTAGCC	49	Habrophlebiodes_6
N5-N-6562	GATCAAGGKTGAAGAGAA	49	Habrophlebiodes_6
FzN4-CB	ATAAACTCACGAACTCTCCCAG	51	Habrophlebiodes_7
RzN4-CB	TTTTTGTGTGTGCCGTTGA	51	Habrophlebiodes_7
Fzl-5n	GCTGCCTGATACTGACATT	44	Habrophlebiodes_8
Rzl-5	ATTATGTTTTTAGGGTCAA	44	Habrophlebiodes_8
